# Supplementary material for: Performance of a quality control center supporting national antimicrobial resistance surveillance
Source: Br J Biomed Sci. 2026 Jun 3;83:16457. doi: 10.3389/bjbs.2026.16457 (PMC13272092; doi:10.3389/bjbs.2026.16457)
Supplement: Supplementary file 1 [file Table1.xlsx]

## Sheet: Sheet1
Supplementary Table 1. Bacterial species, antimicrobial agents, and antimicrobial resistance (AMR) genes analyzed by each analysis center
Analysis center	Bacterial species	Antimicrobials	AMR genes
Analysis center 1	Staphylococcus aureus	Cefoxitin, Erythromycin, Clindamycin, Quinupristin-dalfopristin, Trimethoprim-sulfamethoxazole, Chloramphenicol, Ciprofloxacin, Gentamicin, Tetracycline, Mupirocin, Vancomycin, Teicoplanin, Linezolid, Tigecycline	mecA, mecC, SCCmec, pvl, TSST-1, eta, etb, agr typing, spa typing
Analysis center 2	Enterococcus faecalis Enterococcus faecium	Penicillin, Ampicillin, Gentamicin, Streptomycin, Ciprofloxacin, Tetracycline, Vancomycin, Teicoplanin, Linezolid, Tigecycline, Quinupristin-dalfopristin, Chloramphenicol, Daptomycin, Nitrofurantoin	vanA, vanB
	Neisseria gonorrhoeae	Azithromycin, Cefixime, Cefpodoxime, Ceftriaxone, Ciprofloxacin, Gentamicin, Nalidixic acid, Penicillin G, Spectinomycin, Tetracycline	16S rRNA, penA, rpsE, 23S rRNA, ermB, ermC, ermF, mef
Analysis center 3	Streptococcus pneumoniae	Amoxicillin-clavulanate, Azithromycin, Cefaclor, Cefepime, Cefotaxime, Ceftriaxone, Cefuroxime, Chloramphenicol, Clindamycin, Erythromycin, Levofloxacin, Meropenem, Penicillin, Tetracycline, Trimethoprim-sulfamethoxazole, Vancomycin, Oxacillin	-
	Salmonella spp. Shigella spp.	Amikacin, Ampicillin, Azithromycin, Cefotaxime, Cefoxitin, Ceftazidime, Ceftriaxone, Chloramphenicol, Ciprofloxacin, Colistin, Gentamicin, Imipenem, Nalidixic acid, Streptomycin, Tetracycline, Trimethoprim-sulfamethoxazole	blaCTXM-1, blaCTXM-9, gyrA, parC
	Haemophilus spp.	Amoxicillin-clavulanate, Ampicillin, Cefepime, Cefotaxime, Ceftriaxone, Cefuroxime, Chloramphenicol, Ciprofloxacin, Levofloxacin, Meropenem, Penicillin, Rifampin, Tetracycline, Trimethoprim-sulfamethoxazole	-
	Neisseria meningitidis	Ampicillin, Azithromycin, Cefotaxime, Ceftriaxone, Chloramphenicol, Ciprofloxacin, Levofloxacin, Meropenem, Penicillin, Rifampin, Trimethoprim-sulfamethoxazole	-
Analysis center 4	Pseudomonas aeruginosa	Piperacillin, Piperacillin-tazobactam, Ceftazidime, Cefepime, Imipenem, Meropenem, Amikacin, Gentamicin, Tobramycin, Ciprofloxacin, Aztreonam, Colistin	blaKPC, blaNDM, blaVIM, blaIMP, blaGES, blaOXA-48
	Acinetobacter spp.	Piperacillin, Piperacillin-tazobactam, Ampicillin-sulbactam, Ceftazidime, Cefepime, Imipenem, Meropenem, Amikacin, Gentamicin, Tobramycin, Ciprofloxacin, Minocycline, Tigecycline, Colistin	blaOXA-23, blaOXA-24, blaOXA-48, blaOXA-51, blaOXA-58, blaKPC, blaNDM, blaVIM, blaIMP, blaGES
Analysis center 5	Candida spp.	Amphotericin B, Anidulafungin, Caspofungin, Fluconazole, Flucytosine, Micafungin, Posaconazole, Voriconazole, Itraconazole	ERG11, PDR1, FKS1, FKS2
Analysis center 6	Clostridioides difficile	Ampicillin, Cefotetan, Clindamycin, Imipenem, Chloramphenicol, Tetracycline, Moxifloxacin, Vancomycin, Metronidazole, Rifaximin	ermB, catD, tetM, gyrA, gyrB, rpoB, tcdB
Analysis center 7	Escherichia coli Klebsiella pneumoniae	Ampicillin, Piperacillin, Ampicillin-sulbactam, Cefazolin, Cefotaxime, Ceftazidime, Ceftazidime-avibactam, Cefepime, Aztreonam, Cefoxitin, Imipenem, Meropenem, Eertapenem, Amikacin, Gentamicin, Ciprofloxacin, Trimethoprim-sulfamethoxazole, Tigecycline, Chloramphenicol, Tetracycline, Colistin	blaKPC, blaNDM-1, blaVIM, blaIMP-1, blaGES, blaOXA-48, blaTEM, blaSHV, blaCTX-M, blaCMY, blaDHA, blaACC, blaACT-1, blaFOX, mcr-1, mcr-2
